# Supplementary material for: Genetic Variants Associated with FDNY WTC-Related Sarcoidosis
Source: Int J Environ Res Public Health. 2019 May 23;16(10):1830. doi: 10.3390/ijerph16101830 (PMC6572061; doi:10.3390/ijerph16101830)
Supplement: Supplementary file 1 [file ijerph-16-01830-s001.zip]

Archive with 4 entries (2 files):
- ijerph-456356-supplementary-forxml/
- ijerph-456356-supplementary-forxml/ijerph-456356-supplementary-forproof/
- ijerph-456356-supplementary-forxml/ijerph-456356-supplementary-forproof/genotypes_frequency.xlsx
- ijerph-456356-supplementary-forxml/ijerph-456356-supplementary-forproof/ijerph-456356-supplementary.docx
