# Supplementary material for: Genetic Variants Associated with FDNY WTC-Related Sarcoidosis
Source: Int J Environ Res Public Health. 2019 May 23;16(10):1830. doi: 10.3390/ijerph16101830 (PMC6572061; doi:10.3390/ijerph16101830)
Supplement: Supplementary file 1 [file ijerph-16-01830-s001.zip › ijerph-456356-supplementary-forxml/ijerph-456356-supplementary-forproof/genotypes_frequency.xlsx]

## Sheet: genotypes_frequency
Table S4. Genotype Frequencies
Loci	Genotype	Control	Case
chr1:186643545	G/G	99	55
chr1:186643545	G/T	1	0
chr1:186643568	T/G	1	0
chr1:186643568	T/T	99	55
chr1:186645547	C/C	99	55
chr1:186645547	C/T	1	0
chr1:186645847	TAAAAAAAT/TAAA	2	0
chr1:186645847	TAAAAAAAT/TAAAAAAT	1	0
chr1:186645847	TAAAAAAATAAATAAATAAAT/TAAAAAAATAAATAAAT	4	1
chr1:186645847	TAAAAAAATAAATAAATAAAT/TAAAAAAATAAATAAATAAAT	93	54
chr1:186645860	AAAT/A	0	1
chr1:186645860	AAAT/AAAT	100	54
chr1:186645864	A/AAATA	0	2
chr1:186645864	AAAT/A	3	3
chr1:186645864	AAAT/AAAT	97	50
chr1:186645927	C/C	59	44
chr1:186645927	C/T	40	8
chr1:186645927	T/T	1	3
chr1:186648197	C/C	79	42
chr1:186648197	C/G	20	12
chr1:186648197	G/G	1	1
chr1:186649547	A/A	99	55
chr1:186649547	A/C	1	0
chr1:186649618	G/C	3	0
chr1:186649618	G/G	97	55
chr1:186649673	TAAAAAAA/TAAAAAA	2	0
chr1:186649673	TAAAAAAA/TAAAAAAA	98	55
chr1:186649680	A/A	93	51
chr1:186649680	A/C	7	4
chr1:186649714	C/A	1	0
chr1:186649714	C/C	99	55
chr1:186649719	G/C	1	0
chr1:186649719	G/G	99	55
chr1:186649951	C/A	2	1
chr1:186649951	C/C	98	54
chr1:186650163	A/A	100	54
chr1:186650163	A/G	0	1
chr1:186650321	C/C	56	42
chr1:186650321	C/G	43	10
chr1:186650321	G/G	1	3
chr1:186650688	C/C	100	54
chr1:186650688	C/T	0	1
chr1:186650707	T/C	1	1
chr1:186650707	T/T	99	54
chr1:186650751	C/C	2	5
chr1:186650751	T/C	37	16
chr1:186650751	T/T	61	34
chr1:186650827	TA/T	23	12
chr1:186650827	TA/TA	77	43
chr1:186650846	C/C	1	2
chr1:186650846	T/C	38	9
chr1:186650846	T/T	61	44
chr1:186650866	C/C	100	54
chr1:186650866	C/T	0	1
chr1:186650876	TAC/T	5	3
chr1:186650876	TAC/TAC	95	52
chr1:186650889	GA/G	0	2
chr1:186650889	GA/GA	100	53
chr1:186650971	AA/AA	99	55
chr1:186650971	AA/CC	1	0
chr1:186650974	CT/CT	99	55
chr1:186650974	CT/GG	1	0
chr1:186651010	GA/G	2	2
chr1:186651010	GA/GA	98	53
chr1:186651083	T/G	5	3
chr1:186651083	T/T	95	52
chr1:186651094	G/C	1	0
chr1:186651094	G/G	99	55
chr1:186651174	ATTTAT/ATTAT	0	1
chr1:186651174	ATTTAT/ATTTAT	100	54
chr1:186651296	T/C	1	1
chr1:186651296	T/T	99	54
chr1:186651610	CT/CC	2	3
chr1:186651610	CT/CT	98	52
chr1:186651611	T/C	3	0
chr1:186651611	T/T	97	55
chr1:206941945	A/A	100	54
chr1:206941945	A/G	0	1
chr1:206944233	A/A	3	4
chr1:206944233	A/G	32	18
chr1:206944233	G/G	65	33
chr1:206944645	C/C	60	29
chr1:206944645	T/C	36	21
chr1:206944645	T/T	4	5
chr1:206944659	A/A	98	55
chr1:206944659	A/G	2	0
chr1:206944805	T/C	2	0
chr1:206944805	T/T	98	55
chr1:206945569	C/A	1	0
chr1:206945569	C/C	99	55
chr1:206945608	A/A	99	55
chr1:206945608	A/G	1	0
chr1:206945725	C/C	99	55
chr1:206945725	C/T	1	0
chr1:206945738	C/C	99	54
chr1:206945738	C/T	1	1
chr1:206945903	A/A	99	55
chr1:206945903	A/G	1	0
chr1:206946005	CA/C	1	0
chr1:206946005	CA/CA	99	55
chr1:206946115	G/A	1	1
chr1:206946115	G/G	99	54
chr1:206946203	A/A	99	55
chr1:206946203	A/G	1	0
chr1:206946407	G/G	60	28
chr1:206946407	T/G	35	22
chr1:206946407	T/T	5	5
chr1:206946472	C/C	95	53
chr1:206946472	C/T	5	2
chr1:206946602	AT/A	7	0
chr1:206946602	AT/AT	93	55
chr1:206946634	A/A	5	5
chr1:206946634	A/G	35	22
chr1:206946634	G/G	60	28
chr1:206946666	C/C	96	52
chr1:206946666	C/T	4	3
chr1:206946778	G/A	0	1
chr1:206946778	G/G	100	54
chr1:206946897	C/C	2	0
chr1:206946897	T/C	67	37
chr1:206946897	T/T	31	18
chr1:206946937	G/C	0	1
chr1:206946937	G/G	100	54
chr1:206947005	G/G	99	55
chr1:206947005	G/T	1	0
chr1:206947167	C/C	30	18
chr1:206947167	C/T	48	27
chr1:206947167	T/T	22	10
chr1:206947840	C/C	97	52
chr1:206947840	C/T	3	3
chr1:206948000	A/A	99	55
chr1:206948000	A/G	1	0
chr1:206948268	GT/G	2	0
chr1:206948268	GT/GT	98	55
chr1:206948433	T/C	1	0
chr1:206948433	T/T	99	55
chr1:206948482	T/A	2	0
chr1:206948482	T/T	98	55
chr1:206948537	C/C	99	55
chr1:206948537	C/CT	1	0
chr1:206948552	A/AT	2	2
chr1:206948552	AG/A	1	0
chr1:206948552	AG/AG	91	52
chr1:206948552	AG/AT	5	1
chr1:206948552	AGTTTTTTT/ATTTTTTTA	1	0
chr1:206948553	G/G	60	30
chr1:206948553	G/T	30	20
chr1:206948553	GT/TT	0	1
chr1:206948553	GTTTTTTT/TTTTTTTA	0	1
chr1:206948553	T/T	10	3
chr1:206948560	T/A	3	1
chr1:206948560	T/T	97	54
chr1:206948562	T/A	1	0
chr1:206948562	T/T	99	55
chr1:206948566	T/C	10	6
chr1:206948566	T/T	90	49
chr1:206948567	T/C	1	0
chr1:206948567	T/T	99	55
chr1:206948639	C/C	59	30
chr1:206948639	C/T	35	22
chr1:206948639	T/T	6	3
chr1:206949054	C/C	98	54
chr1:206949054	C/T	2	1
chr1:206949365	A/A	42	22
chr1:206949365	A/T	40	28
chr1:206949365	T/T	18	5
chr1:206949505	T/A	3	2
chr1:206949505	T/T	97	53
chr1:206949518	G/G	100	54
chr1:206949518	G/T	0	1
chr1:206949769	TGGGGT/TGGG	1	1
chr1:206949769	TGGGGT/TGGGGT	99	54
chr1:206949771	GGGT/GG	1	0
chr1:206949771	GGGT/GGGT	99	55
chr1:206949773	GG/GTG	1	0
chr1:206949773	GT/GT	99	55
chr1:218516759	A/A	91	50
chr1:218516759	A/G	9	5
chr1:218516968	G/A	7	4
chr1:218516968	G/G	93	51
chr1:218517088	A/A	99	55
chr1:218517088	A/AG	1	0
chr1:218517139	GA/G	2	0
chr1:218517139	GA/GA	98	55
chr1:218517147	T/C	0	1
chr1:218517147	T/T	100	54
chr1:218517249	A/A	99	55
chr1:218517249	A/C	1	0
chr1:218517591	T/T	98	55
chr1:218517591	T/TA	2	0
chr1:218517668	C/A	9	5
chr1:218517668	C/C	91	50
chr1:218518422	G/G	70	35
chr1:218518422	GTCCT/G	29	17
chr1:218518422	GTCCT/GTCCT	1	3
chr1:218518515	A/A	91	49
chr1:218518515	A/C	9	6
chr1:218518541	TC/T	1	0
chr1:218518541	TC/TC	99	55
chr1:218519928	A/A	61	31
chr1:218519928	A/AAAAC	39	24
chr1:218519932	C/C	71	42
chr1:218519932	C/CA	29	13
chr1:218519941	CA/C	24	14
chr1:218519941	CA/CA	71	40
chr1:218519941	CA/CAAC	3	1
chr1:218519941	CA/CAACA	1	0
chr1:218519941	CAA/CA	1	0
chr1:218519942	A/A	89	53
chr1:218519942	A/AAC	11	2
chr1:218519991	CT/C	2	0
chr1:218519991	CT/CT	98	55
chr1:218520032	CTTTT/CTTTTA	1	0
chr1:218520032	CTTTT/CTTTTTA	21	18
chr1:218520032	CTTTTT/CTTTTT	1	0
chr1:218520032	CTTTTTTA/CTTTTTTA	77	37
chr1:218520044	A/A	95	53
chr1:218520044	A/T	5	2
chr1:218578351	CT/C	26	16
chr1:218578351	CT/CT	74	39
chr1:218607511	T/G	0	1
chr1:218607511	T/T	100	54
chr1:218614743	G/A	4	2
chr1:218614743	G/G	96	53
chr1:67630552	A/A	99	55
chr1:67630552	A/G	1	0
chr1:67630640	C/C	99	55
chr1:67630640	C/T	1	0
chr1:67630769	G/A	2	0
chr1:67630769	G/G	98	55
chr1:67630852	G/A	1	0
chr1:67630852	G/G	99	55
chr1:67630990	T/C	4	3
chr1:67630990	T/T	96	52
chr1:67631262	C/C	19	10
chr1:67631262	C/T	51	27
chr1:67631262	T/T	30	18
chr1:67631299	G/A	0	3
chr1:67631299	G/G	100	52
chr1:67631318	A/A	99	55
chr1:67631318	A/C	1	0
chr1:67631333	C/C	19	10
chr1:67631333	C/T	51	27
chr1:67631333	T/T	30	18
chr1:67631384	T/C	1	0
chr1:67631384	T/T	99	55
chr1:67631416	A/A	99	52
chr1:67631416	A/G	1	3
chr1:67631423	C/C	8	7
chr1:67631423	T/C	52	22
chr1:67631423	T/T	40	26
chr1:67631431	A/A	40	25
chr1:67631431	A/G	52	23
chr1:67631431	G/G	8	7
chr1:67631706	C/C	1	0
chr1:67631706	C/T	19	10
chr1:67631706	T/T	80	45
chr1:67631800	TA/TA	99	55
chr1:67631800	TA/TAA	1	0
chr1:67631863	AT/A	5	0
chr1:67631863	AT/AT	95	55
chr1:67633812	G/G	20	11
chr1:67633812	G/T	53	26
chr1:67633812	T/T	27	18
chr1:67633963	C/C	81	43
chr1:67633963	C/T	18	11
chr1:67633963	T/T	1	1
chr1:67634991	A/A	0	1
chr1:67634991	AC/A	11	6
chr1:67634991	AC/AC	89	48
chr1:67635211	G/A	2	0
chr1:67635211	G/G	98	55
chr1:67648596	G/A	2	2
chr1:67648596	G/G	98	53
chr1:67672581	T/C	9	3
chr1:67672581	T/T	91	52
chr1:67672582	T/C	14	7
chr1:67672582	T/T	86	48
chr1:67672583	T/C	3	1
chr1:67672583	T/T	97	54
chr1:67672613	A/A	100	54
chr1:67672613	A/AG	0	1
chr1:67672765	A/A	10	6
chr1:67672765	G/A	47	23
chr1:67672765	G/G	43	26
chr1:67685387	C/C	81	44
chr1:67685387	T/C	19	10
chr1:67685387	T/T	0	1
chr1:67685443	A/A	19	10
chr1:67685443	G/A	54	27
chr1:67685443	G/G	27	18
chr1:67702526	T/G	14	6
chr1:67702526	T/T	86	49
chr1:67705726	A/A	0	1
chr1:67705726	A/G	18	10
chr1:67705726	G/G	82	44
chr1:67705900	G/A	3	1
chr1:67705900	G/G	97	54
chr1:67705958	G/A	13	5
chr1:67705958	G/G	87	50
chr1:67721499	C/C	99	55
chr1:67721499	C/T	1	0
chr1:67724108	G/C	0	1
chr1:67724108	G/G	100	54
chr1:67724148	CTTTTT/CTTTTTT	1	0
chr1:67724148	CTTTTT/CTTTTTTC	1	0
chr1:67724148	CTTTTTT/CTTTTTTC	58	33
chr1:67724148	CTTTTTTT/CTTTTTTT	40	22
chr1:67724157	C/C	52	35
chr1:67724157	C/T	48	20
chr1:67724160	GG/GG	1	0
chr1:67724160	GGA/GGA	99	55
chr1:67724204	T/C	1	0
chr1:67724204	T/T	99	55
chr1:67724342	T/C	1	0
chr1:67724342	T/T	99	55
chr1:67724816	G/A	0	1
chr1:67724816	G/G	100	54
chr2:113532885	G/G	9	3
chr2:113532885	G/T	36	21
chr2:113532885	T/T	55	31
chr2:113535654	CT/C	1	0
chr2:113535654	CT/CT	99	55
chr2:113535769	TG/T	0	1
chr2:113535769	TG/TG	100	54
chr2:113537223	A/A	4	2
chr2:113537223	C/A	50	23
chr2:113537223	C/C	46	30
chr2:113539224	G/A	1	0
chr2:113539224	G/G	99	55
chr2:113539246	C/C	98	54
chr2:113539246	C/T	2	1
chr2:113539363	C/C	99	55
chr2:113539363	C/G	1	0
chr2:113540144	G/A	1	0
chr2:113540144	G/G	99	55
chr2:113540177	C/C	45	30
chr2:113540177	C/T	50	23
chr2:113540177	T/T	5	2
chr2:113540205	G/G	9	3
chr2:113540205	G/T	36	21
chr2:113540205	T/T	55	31
chr2:113540359	T/G	1	0
chr2:113540359	T/T	99	55
chr2:113540363	A/A	99	55
chr2:113540363	A/T	1	0
chr2:113541382	C/C	99	55
chr2:113541382	C/T	1	0
chr2:219246185	G/A	4	0
chr2:219246185	G/G	96	55
chr2:219246223	A/A	99	55
chr2:219246223	A/G	1	0
chr2:219246231	G/G	98	55
chr2:219246231	G/T	2	0
chr2:219246232	AGT/AGT	98	54
chr2:219246232	AGT/TAG	2	1
chr2:219246238	A/A	97	55
chr2:219246238	A/G	1	0
chr2:219246238	A/T	2	0
chr2:219246335	C/C	97	55
chr2:219246335	C/T	3	0
chr2:219246342	C/A	62	41
chr2:219246342	C/C	38	14
chr2:219246344	A/A	40	20
chr2:219246344	A/C	60	35
chr2:219246351	A/A	100	54
chr2:219246351	A/G	0	1
chr2:219246367	A/A	90	48
chr2:219246367	A/G	10	7
chr2:219246369	T/G	1	0
chr2:219246369	T/T	99	55
chr2:219246624	CTG/C	2	2
chr2:219246624	CTG/CTG	98	53
chr2:219246649	C/C	58	37
chr2:219246649	C/CGT	42	18
chr2:219246707	C/C	90	51
chr2:219246707	C/T	10	4
chr2:219246895	GC/G	1	1
chr2:219246895	GC/GC	99	54
chr2:219247137	G/A	1	0
chr2:219247137	G/G	99	55
chr2:219247159	G/A	1	0
chr2:219247159	G/G	99	55
chr2:219247697	CA/C	0	1
chr2:219247697	CA/CA	100	54
chr2:219247730	T/C	0	1
chr2:219247730	T/T	100	54
chr2:219247751	A/A	99	55
chr2:219247751	A/G	1	0
chr2:219247753	C/C	99	55
chr2:219247753	C/T	1	0
chr2:219247790	C/C	96	55
chr2:219247790	C/T	4	0
chr2:219247845	C/A	1	0
chr2:219247845	C/C	99	55
chr2:219249013	C/C	56	35
chr2:219249013	C/T	40	18
chr2:219249013	T/T	4	2
chr2:219249078	C/C	99	55
chr2:219249078	C/T	1	0
chr2:219249771	C/C	54	34
chr2:219249771	C/G	40	20
chr2:219249771	G/G	6	1
chr2:219250003	C/C	6	1
chr2:219250003	G/C	40	20
chr2:219250003	G/G	54	34
chr2:219251437	T/C	2	0
chr2:219251437	T/T	98	55
chr2:219251891	T/C	1	0
chr2:219251891	T/T	99	55
chr2:219252208	C/C	86	50
chr2:219252208	C/T	10	5
chr2:219252208	T/T	4	0
chr2:219252257	G/A	1	0
chr2:219252257	G/G	99	55
chr2:219252377	C/C	54	33
chr2:219252377	C/T	40	21
chr2:219252377	T/T	6	1
chr2:219252630	C/C	89	52
chr2:219252630	C/T	11	3
chr2:219252677	A/A	100	54
chr2:219252677	A/G	0	1
chr2:219254672	T/C	3	0
chr2:219254672	T/T	97	55
chr2:219255956	C/C	99	55
chr2:219255956	C/T	1	0
chr2:219256102	G/A	1	1
chr2:219256102	G/G	99	54
chr2:219257863	G/A	0	1
chr2:219257863	G/G	100	54
chr2:219258856	T/C	0	2
chr2:219258856	T/T	100	53
chr2:219259732	G/A	3	1
chr2:219259732	G/G	97	54
chr3:38177991	C/C	97	54
chr3:38177991	C/T	3	1
chr3:38178290	G/G	1	0
chr3:38178290	T/G	0	1
chr3:38178290	T/T	99	54
chr3:38178403	GCAC/G	1	0
chr3:38178403	GCAC/GCAC	99	55
chr3:38178759	G/G	99	55
chr3:38178759	G/T	1	0
chr3:38178905	T/C	1	0
chr3:38178905	T/T	99	55
chr3:38179020	A/A	97	52
chr3:38179020	A/T	3	3
chr3:38179254	C/A	9	7
chr3:38179254	C/C	91	48
chr3:38180103	C/C	94	50
chr3:38180103	C/CGGCGG	6	5
chr3:38182136	C/C	91	48
chr3:38182136	C/G	9	7
chr3:38182398	T/C	5	2
chr3:38182398	T/T	95	53
chr3:38182799	T/A	0	1
chr3:38182799	T/T	100	54
chr3:46393401	G/A	1	0
chr3:46393401	G/G	99	55
chr3:46393463	A/A	95	50
chr3:46393463	A/G	5	5
chr3:46393511	C/C	99	55
chr3:46393511	C/CGA	1	0
chr3:46393760	CA/C	4	3
chr3:46393760	CA/CA	96	51
chr3:46393760	CAA/CA	0	1
chr3:46393827	A/A	88	50
chr3:46393827	A/T	10	5
chr3:46393827	T/T	2	0
chr3:46393932	C/C	1	0
chr3:46393932	C/CACA	1	0
chr3:46393932	CACA/C	76	40
chr3:46393932	CACA/CACA	22	15
chr3:46393933	A/ACAACAACAA	0	1
chr3:46393933	ACAACAACAACAACAACAACAA/ACAACAACAACAACAACAACAACAG	1	0
chr3:46393933	ACAACAACAACAACAACAACAAC/ACAACAACAACAACAACAACAAC	1	0
chr3:46393933	ACAACAACAACAACAACAACAAC/ACAACAACAACAACAACAACAACAGC	2	1
chr3:46393933	ACAACAACAACAACAACAACAACAA/ACAACAACAACAACAACAACAA	1	0
chr3:46393933	ACAACAACAACAACAACAACAACAAC/ACAACAACAACAACAACAACAAC	0	1
chr3:46393933	ACAACAACAACAACAACAACAACAAC/ACAACAACAACAACAACAACAACAAC	95	52
chr3:46393941	AAC/A	1	0
chr3:46393941	AAC/AAC	99	55
chr3:46393957	A/A	65	38
chr3:46393957	A/G	35	17
chr3:46393958	CAGCA/C	16	5
chr3:46393958	CAGCA/CAGCA	84	50
chr3:46393959	AGC/A	3	4
chr3:46393959	AGC/AGC	96	50
chr3:46393959	AGCAA/A	1	1
chr3:46393960	G/A	1	1
chr3:46393960	G/G	99	54
chr3:46393962	A/A	99	55
chr3:46393962	A/AGC	1	0
chr3:46393970	A/A	2	0
chr3:46393970	C/A	18	6
chr3:46393970	C/C	80	49
chr3:46394152	C/C	100	54
chr3:46394152	C/G	0	1
chr3:46394287	C/C	100	54
chr3:46394287	C/T	0	1
chr3:46394402	G/A	1	0
chr3:46394402	G/G	99	55
chr3:46394413	T/C	0	1
chr3:46394413	T/T	100	54
chr3:46394419	A/A	50	22
chr3:46394419	C/A	40	24
chr3:46394419	C/C	10	9
chr3:46394550	C/C	100	54
chr3:46394550	C/T	0	1
chr3:46394599	G/A	0	1
chr3:46394599	G/G	100	54
chr3:46394680	A/A	8	6
chr3:46394680	A/T	39	24
chr3:46394680	T/T	53	25
chr3:46394731	A/AAT	2	4
chr3:46394731	AAC/A	12	5
chr3:46394731	AAC/AAC	82	46
chr3:46394731	AAC/AAT	2	0
chr3:46394731	AAT/A	2	0
chr3:46394733	C/C	98	55
chr3:46394733	C/T	2	0
chr3:46394738	T/A	0	1
chr3:46394738	T/T	100	54
chr3:46394739	TTAAA/T	5	1
chr3:46394739	TTAAA/TTAAA	95	53
chr3:46394739	TTAAAA/T	0	1
chr3:46394740	CAAAT/TA	1	0
chr3:46394740	T/C	1	0
chr3:46394740	T/T	98	55
chr3:46394745	A/A	99	54
chr3:46394745	A/T	1	1
chr3:46394746	A/A	99	53
chr3:46394746	A/T	1	2
chr3:46395115	A/A	99	55
chr3:46395115	A/T	1	0
chr3:46399208	A/A	2	0
chr3:46399208	G/A	18	6
chr3:46399208	G/G	80	49
chr3:46399716	G/A	1	0
chr3:46399716	G/G	99	55
chr3:46399798	C/C	9	9
chr3:46399798	T/C	41	24
chr3:46399798	T/T	50	22
chr3:46399967	T/C	0	1
chr3:46399967	T/T	100	54
chr3:46399987	C/C	99	55
chr3:46399987	C/T	1	0
chr3:46399989	T/T	99	55
chr3:46399989	T/TTC	1	0
chr3:46400017	A/A	99	55
chr3:46400017	A/T	1	0
chr3:46400032	G/A	1	0
chr3:46400032	G/G	99	55
chr3:46400043	G/G	99	55
chr3:46400043	G/T	1	0
chr3:46400062	A/A	1	1
chr3:46400062	G/A	5	3
chr3:46400062	G/G	94	51
chr3:46400113	G/A	1	0
chr3:46400113	G/G	99	55
chr3:46400124	GT/G	1	0
chr3:46400124	GT/GT	99	55
chr3:46400131	AAG/A	1	0
chr3:46400131	AAG/AAG	99	55
chr3:46401032	A/A	50	22
chr3:46401032	A/G	41	24
chr3:46401032	G/G	9	9
chr3:46401243	A/A	99	54
chr3:46401243	A/G	0	1
chr3:46401243	G/G	1	0
chr3:46409636	C/C	100	54
chr3:46409636	C/T	0	1
chr3:46409679	CA/C	2	0
chr3:46409679	CA/CA	98	55
chr3:46409741	GA/GA	99	55
chr3:46409741	GA/TG	1	0
chr3:46409979	T/C	0	1
chr3:46409979	T/T	100	54
chr3:46410006	T/C	0	1
chr3:46410006	T/T	100	54
chr3:46410036	A/A	53	24
chr3:46410036	G/A	37	26
chr3:46410036	G/G	10	5
chr3:46410137	A/A	78	43
chr3:46410137	A/C	19	11
chr3:46410137	C/C	3	1
chr3:46410306	C/C	1	0
chr3:46410306	T/C	0	1
chr3:46410306	T/T	99	54
chr3:46410494	A/A	34	18
chr3:46410494	A/C	50	31
chr3:46410494	C/C	16	6
chr3:46410499	C/C	1	0
chr3:46410499	T/C	0	1
chr3:46410499	T/T	99	54
chr3:46410506	G/G	3	1
chr3:46410506	GCTAT/GCTAT	97	54
chr3:46410507	C/C	91	46
chr3:46410507	C/T	9	9
chr3:46410510	TCTAT/T	46	30
chr3:46410510	TCTAT/TCTAT	37	19
chr3:46410510	TCTATT/TT	3	0
chr3:46410510	TT/TT	14	6
chr3:46410754	CAAGTAGCAGT/C	0	1
chr3:46410754	CAAGTAGCAGT/CAAGTAGCAGT	100	54
chr3:46410921	C/C	100	53
chr3:46410921	C/T	0	2
chr3:46410931	CGGGG/CGGGGT	1	0
chr3:46410931	CGGGGG/CGGGGG	99	55
chr3:46410936	G/G	42	21
chr3:46410936	G/T	58	33
chr3:46410936	T/T	0	1
chr3:46410938	G/G	92	51
chr3:46410938	G/T	8	4
chr3:46411083	C/C	99	55
chr3:46411083	C/T	1	0
chr3:46411133	A/A	1	0
chr3:46411133	G/A	0	1
chr3:46411133	G/G	99	54
chr3:46411542	A/A	28	14
chr3:46411542	G/A	50	30
chr3:46411542	G/G	22	11
chr3:46411564	GTA/G	1	0
chr3:46411564	GTA/GTA	99	55
chr3:46414384	G/C	1	1
chr3:46414384	G/G	99	54
chr3:46414451	T/A	1	0
chr3:46414451	T/T	99	55
chr3:46414557	T/A	3	1
chr3:46414557	T/T	97	54
chr3:46414696	T/A	1	0
chr3:46414696	T/T	99	55
chr3:46414908	A/A	99	55
chr3:46414908	A/C	1	0
chr3:46415071	C/C	2	1
chr3:46415071	T/T	98	54
chr3:46415086	C/C	9	8
chr3:46415086	C/T	91	47
chr3:46415397	C/C	99	55
chr3:46415397	C/T	1	0
chr3:46415409	A/A	99	55
chr3:46415409	A/T	1	0
chr3:46415424	G/G	99	55
chr3:46415424	G/T	1	0
chr4:15460330	G/A	1	0
chr4:15460330	G/G	99	55
chr4:15460333	G/G	94	53
chr4:15460333	GT/GT	5	2
chr4:15460333	GT/GTTC	1	0
chr4:15460334	AG/TC	1	0
chr4:15460334	C/C	31	18
chr4:15460334	C/T	48	32
chr4:15460334	T/T	20	5
chr4:15460472	T/C	5	1
chr4:15460472	T/T	95	54
chr4:15460488	GT/G	3	0
chr4:15460488	GT/GT	97	55
chr4:154624656	C/C	13	5
chr4:154624656	T/C	52	29
chr4:154624656	T/T	35	21
chr4:154624709	T/C	2	0
chr4:154624709	T/T	98	55
chr4:154625409	T/C	8	7
chr4:154625409	T/T	92	48
chr4:154625613	A/A	100	54
chr4:154625613	A/T	0	1
chr4:154625677	GA/G	1	1
chr4:154625677	GA/GA	99	54
chr4:154625682	C/C	88	53
chr4:154625682	C/T	12	2
chr4:154625951	C/A	10	3
chr4:154625951	C/C	90	52
chr4:154626317	G/A	4	4
chr4:154626317	G/G	96	51
chr4:38774785	A/A	59	36
chr4:38774785	A/G	36	17
chr4:38774785	G/G	5	2
chr4:38774889	C/C	3	1
chr4:38774889	T/C	34	17
chr4:38774889	T/T	63	37
chr4:38774898	G/A	1	0
chr4:38774898	G/G	99	55
chr4:38775040	A/A	59	36
chr4:38775040	A/G	36	17
chr4:38775040	G/G	5	2
chr4:38775124	C/A	1	0
chr4:38775124	C/C	99	55
chr4:38775639	G/A	4	2
chr4:38775639	G/G	96	53
chr4:38775794	A/A	91	53
chr4:38775794	A/G	9	2
chr4:38776070	C/C	99	55
chr4:38776070	C/T	1	0
chr4:38776107	G/G	8	8
chr4:38776107	T/G	52	17
chr4:38776107	T/T	40	30
chr4:38776180	A/A	5	2
chr4:38776180	C/A	36	17
chr4:38776180	C/C	59	36
chr4:38776235	A/A	95	54
chr4:38776235	A/G	5	1
chr4:38776303	T/C	22	12
chr4:38776303	T/T	78	43
chr4:38776320	C/C	95	54
chr4:38776320	C/T	5	1
chr4:38776491	G/G	8	8
chr4:38776491	T/G	52	17
chr4:38776491	T/T	40	30
chr4:38776725	C/A	5	1
chr4:38776725	C/C	95	54
chr4:38776925	T/C	0	1
chr4:38776925	T/T	100	54
chr4:38777059	C/C	94	54
chr4:38777059	C/T	6	0
chr4:38777059	T/T	0	1
chr4:38777120	A/A	99	55
chr4:38777120	A/C	1	0
chr4:38777173	A/A	73	42
chr4:38777173	A/T	26	12
chr4:38777173	T/T	1	1
chr4:38777236	G/G	1	1
chr4:38777236	T/G	26	12
chr4:38777236	T/T	73	42
chr4:38784630	A/A	1	0
chr4:38784630	G/A	10	8
chr4:38784630	G/G	89	47
chr4:38784633	G/G	54	32
chr4:38784633	G/T	40	20
chr4:38784633	T/T	6	3
chr4:38784678	C/C	54	32
chr4:38784678	C/G	39	19
chr4:38784678	G/G	7	4
chr4:38784724	A/A	3	3
chr4:38784724	T/A	44	20
chr4:38784724	T/T	53	32
chr4:38784733	G/A	5	5
chr4:38784733	G/G	95	50
chr4:38784790	ATTTA/ATTTATT	3	0
chr4:38784790	ATTTATT/ATTTTA	1	1
chr4:38784790	ATTTTTA/ATTTATT	14	6
chr4:38784790	ATTTTTA/ATTTTTA	81	48
chr4:38784790	ATTTTTA/ATTTTTTAT	1	0
chr4:38784794	ATTTA/TTAT	1	0
chr4:38784794	T/A	10	8
chr4:38784794	T/T	81	45
chr4:38784794	TTA/ATT	1	0
chr4:38784794	TTATT/ATTTA	7	2
chr4:38784795	TAT/T	0	1
chr4:38784795	TAT/TAT	100	54
chr4:38784796	A/A	88	48
chr4:38784796	A/T	4	4
chr4:38784796	AT/A	2	0
chr4:38784796	AT/TTA	0	1
chr4:38784796	ATT/TTA	6	2
chr4:38784798	T/A	21	12
chr4:38784798	T/T	77	43
chr4:38784798	T/TTA	1	0
chr4:38784798	T/TTTA	1	0
chr4:38784799	T/T	94	52
chr4:38784799	T/TA	6	3
chr4:38784873	A/A	100	54
chr4:38784873	A/G	0	1
chr4:38784906	T/C	0	1
chr4:38784906	T/T	100	54
chr4:38784941	T/C	1	0
chr4:38784941	T/T	99	55
chr4:38784943	A/A	99	55
chr4:38784943	A/G	1	0
chr4:38784961	GT/G	1	0
chr4:38784961	GT/GT	99	55
chr4:38784970	AT/A	0	1
chr4:38784970	AT/AT	100	54
chr4:38784993	G/A	0	1
chr4:38784993	G/G	100	54
chr4:38785000	G/G	3	4
chr4:38785000	GC/GC	97	51
chr4:38785005	G/A	18	14
chr4:38785005	G/G	82	41
chr4:38785006	G/C	0	1
chr4:38785006	G/G	100	54
chr4:38785011	T/C	1	0
chr4:38785011	T/T	99	55
chr4:38785014	C/C	1	0
chr4:38785014	T/C	3	5
chr4:38785014	T/T	96	50
chr4:38785047	G/A	0	1
chr4:38785047	G/G	100	54
chr4:38785065	G/C	1	0
chr4:38785065	G/G	99	55
chr4:38785070	C/C	98	55
chr4:38785070	C/CA	2	0
chr4:38785072	G/A	1	0
chr4:38785072	G/G	99	55
chr4:38785077	A/A	100	54
chr4:38785077	A/G	0	1
chr4:38785078	G/C	1	0
chr4:38785078	G/G	99	55
chr4:38785083	C/C	98	55
chr4:38785083	C/T	2	0
chr4:38785085	C/C	98	55
chr4:38785085	C/T	2	0
chr4:38785088	C/C	99	55
chr4:38785088	C/T	1	0
chr4:38785091	A/A	98	55
chr4:38785091	A/G	2	0
chr4:38785093	CTTAAGCATTTTTAAAT/C	1	0
chr4:38785093	CTTAAGCATTTTTAAAT/CTTAAGCATTTTTAAAT	99	55
chr4:38785156	C/A	1	0
chr4:38785156	C/C	99	55
chr4:38785396	C/C	93	49
chr4:38785396	C/T	7	6
chr4:38785429	C/C	93	49
chr4:38785429	C/T	7	6
chr4:38785518	T/C	1	0
chr4:38785518	T/T	99	55
chr4:38785587	C/C	93	49
chr4:38785587	C/T	7	6
chr4:38785603	A/A	1	0
chr4:38785603	G/A	9	7
chr4:38785603	G/G	89	47
chr4:38785603	GT/AC	1	1
chr4:38785632	C/C	100	54
chr4:38785632	C/T	0	1
chr4:38785633	A/A	1	0
chr4:38785633	G/A	10	9
chr4:38785633	G/G	89	46
chr4:38785697	A/A	7	4
chr4:38785697	T/A	39	19
chr4:38785697	T/T	54	32
chr4:38785849	G/G	1	0
chr4:38785849	GT/GG	1	0
chr4:38785849	GT/GT	98	55
chr4:38785850	T/G	4	2
chr4:38785850	T/T	96	53
chr4:38785867	G/A	1	0
chr4:38785867	G/G	99	55
chr4:38785904	C/C	88	47
chr4:38785904	C/T	11	8
chr4:38785904	T/T	1	0
chr4:38785977	A/A	1	0
chr4:38785977	G/A	10	8
chr4:38785977	G/G	89	47
chr4:38786001	CA/CA	89	48
chr4:38786001	CA/TC	8	5
chr4:38786001	CC/TC	2	2
chr4:38786001	TC/TC	1	0
chr4:38786002	A/A	67	40
chr4:38786002	A/C	29	13
chr4:38786002	C/C	4	2
chr4:38786117	T/C	1	0
chr4:38786117	T/T	99	55
chr4:38786258	G/G	93	49
chr4:38786258	G/T	7	6
chr4:38786261	C/C	89	47
chr4:38786261	C/T	10	8
chr4:38786261	T/T	1	0
chr4:38786304	C/C	7	4
chr4:38786304	T/C	39	19
chr4:38786304	T/T	54	32
chr4:38786345	A/A	90	48
chr4:38786345	A/G	9	7
chr4:38786345	G/G	1	0
chr4:38786374	C/C	1	0
chr4:38786374	G/C	10	8
chr4:38786374	G/G	89	47
chr4:38786409	TG/T	2	0
chr4:38786409	TG/TG	98	55
chr4:38786474	A/A	4	2
chr4:38786474	C/A	33	15
chr4:38786474	C/C	63	38
chr4:38786475	AT/A	1	1
chr4:38786475	AT/AT	99	54
chr4:38798255	G/A	1	0
chr4:38798255	G/G	99	55
chr4:38798485	C/C	99	55
chr4:38798485	C/T	1	0
chr4:38798594	C/C	99	55
chr4:38798594	C/T	1	0
chr4:38798648	A/A	12	5
chr4:38798648	C/A	42	21
chr4:38798648	C/C	46	29
chr4:38798869	A/A	99	54
chr4:38798869	A/G	1	1
chr4:38798935	C/C	53	31
chr4:38798935	C/T	40	20
chr4:38798935	T/T	7	4
chr4:38799060	C/C	99	55
chr4:38799060	C/T	1	0
chr4:38799456	CTG/C	1	0
chr4:38799456	CTG/CTG	99	55
chr4:38799539	T/A	6	2
chr4:38799539	T/T	94	53
chr4:38799710	C/C	8	4
chr4:38799710	T/C	39	20
chr4:38799710	T/T	53	31
chr4:38800214	C/C	86	49
chr4:38800214	C/G	14	6
chr4:38800339	G/A	4	2
chr4:38800339	G/G	96	53
chr4:38828649	A/A	99	54
chr4:38828649	A/G	1	1
chr4:38828828	G/A	2	1
chr4:38828828	G/G	98	54
chr4:38829163	A/A	57	30
chr4:38829163	A/C	33	23
chr4:38829163	C/C	10	2
chr4:38829321	C/C	100	54
chr4:38829321	C/T	0	1
chr4:38829815	A/A	95	54
chr4:38829815	A/G	5	1
chr4:38829832	C/C	14	4
chr4:38829832	T/C	39	27
chr4:38829832	T/T	47	24
chr4:38830012	C/C	14	4
chr4:38830012	G/C	39	27
chr4:38830012	G/G	47	24
chr4:38830116	C/C	99	55
chr4:38830116	C/T	1	0
chr4:38830155	T/C	0	1
chr4:38830155	T/T	100	54
chr4:38830234	T/C	1	0
chr4:38830234	T/T	99	55
chr4:38830350	A/A	16	11
chr4:38830350	A/G	46	29
chr4:38830350	G/G	38	15
chr4:38830514	A/A	99	55
chr4:38830514	A/G	1	0
chr4:38830736	A/A	98	55
chr4:38830736	A/G	2	0
chr4:38830878	T/G	1	0
chr4:38830878	T/T	99	55
chr4:38830973	C/C	99	55
chr4:38830973	C/T	1	0
chr4:38858396	C/C	99	55
chr4:38858396	C/T	1	0
chr4:38858453	AAC/A	7	5
chr4:38858453	AAC/AAC	93	50
chr4:38858482	A/A	10	2
chr4:38858482	G/A	33	23
chr4:38858482	G/G	57	30
chr4:38858692	G/G	10	2
chr4:38858692	T/G	32	23
chr4:38858692	T/T	58	30
chr4:38858760	C/C	10	2
chr4:38858760	T/C	32	23
chr4:38858760	T/T	58	30
chr4:38858889	A/A	2	2
chr4:38858889	T/A	46	27
chr4:38858889	T/T	51	26
chr4:38858889	TA/TT	1	0
chr4:38859163	T/A	2	2
chr4:38859163	T/T	98	53
chr4:38859339	C/C	61	38
chr4:38859339	C/T	36	14
chr4:38859339	T/T	3	3
chr4:38859515	C/C	55	29
chr4:38859515	C/T	34	23
chr4:38859515	T/T	11	3
chr4:38859710	G/C	1	0
chr4:38859710	G/G	99	55
chr4:38859799	A/A	55	29
chr4:38859799	A/G	34	23
chr4:38859799	G/G	11	3
chr4:38859803	AACAG/A	1	1
chr4:38859803	AACAG/AACAG	99	54
chr4:38859993	GT/G	4	3
chr4:38859993	GT/GT	96	52
chr4:55946171	G/A	10	2
chr4:55946171	G/G	90	53
chr4:55946354	G/G	95	51
chr4:55946354	G/T	5	3
chr4:55946354	T/T	0	1
chr4:55948068	G/G	95	54
chr4:55948068	G/T	5	1
chr4:55948262	CTATT/C	3	0
chr4:55948262	CTATT/CTATT	97	55
chr4:55953742	TCCCCCGG/TCCCCCGG	97	54
chr4:55953742	TCCCCG/TCCCCG	3	1
chr4:55955023	A/A	1	0
chr4:55955023	G/A	3	2
chr4:55955023	G/G	96	53
chr4:55958744	G/C	2	1
chr4:55958744	G/G	98	54
chr4:55958866	T/C	1	0
chr4:55958866	T/T	99	55
chr4:55961718	C/C	100	54
chr4:55961718	C/T	0	1
chr4:55961873	C/C	99	55
chr4:55961873	C/T	1	0
chr4:55962545	T/T	54	37
chr4:55962545	T/TG	39	16
chr4:55962545	TG/TG	7	2
chr4:55962559	A/A	99	55
chr4:55962559	A/AG	1	0
chr4:55964835	C/C	99	55
chr4:55964835	C/T	1	0
chr4:55968053	A/A	44	24
chr4:55968053	A/C	40	24
chr4:55968053	C/C	16	7
chr4:55968499	A/A	97	55
chr4:55968499	A/G	3	0
chr4:55968597	G/A	0	1
chr4:55968597	G/G	100	54
chr4:55970963	A/A	99	55
chr4:55970963	A/G	1	0
chr4:55971098	C/C	100	54
chr4:55971098	C/T	0	1
chr4:55972946	A/A	93	53
chr4:55972946	A/G	6	2
chr4:55972946	G/G	1	0
chr4:55972974	A/A	7	2
chr4:55972974	T/A	37	17
chr4:55972974	T/T	56	36
chr4:55979558	C/C	83	47
chr4:55979558	C/T	17	8
chr4:55979651	GA/G	0	1
chr4:55979651	GA/GA	100	54
chr4:55980383	T/C	1	0
chr4:55980383	T/T	99	55
chr4:55980456	C/C	93	55
chr4:55980456	T/T	7	0
chr4:55984925	A/A	99	55
chr4:55984925	A/G	1	0
chr4:55991403	C/C	99	55
chr4:55991403	C/T	1	0
chr4:55991461	C/A	8	5
chr4:55991461	C/C	92	50
chr4:55991731	C/C	31	16
chr4:55991731	T/C	51	26
chr4:55991731	T/T	18	13
chr4:55991779	A/A	98	55
chr4:55991779	T/A	2	0
chr4:55991827	A/A	27	14
chr4:55991827	A/G	50	27
chr4:55991827	G/G	23	14
chr4:55991884	G/G	24	19
chr4:55991884	GC/GC	76	36
chr4:55991885	C/C	23	19
chr4:55991885	C/G	2	0
chr4:55991885	G/G	75	36
chr4:55992025	A/A	8	1
chr4:55992025	G/A	26	24
chr4:55992025	G/G	66	30
chr4:55992067	A/A	38	16
chr4:55992067	A/G	45	31
chr4:55992067	G/G	17	8
chr4:55992105	C/C	23	14
chr4:55992105	G/C	50	27
chr4:55992105	G/G	27	14
chr4:55992139	C/C	66	30
chr4:55992139	C/T	26	24
chr4:55992139	T/T	8	1
chr4:55992312	A/A	98	55
chr4:55992312	A/T	2	0
chr4:55992342	A/A	100	54
chr4:55992342	A/G	0	1
chr4:55992366	A/A	28	14
chr4:55992366	A/G	50	27
chr4:55992366	G/G	22	14
chr4:55992367	C/A	1	0
chr4:55992367	C/C	99	55
chr4:55992458	C/C	100	54
chr4:55992458	C/T	0	1
chr4:55992527	G/G	98	55
chr4:55992527	T/G	2	0
chr4:55993029	A/A	99	55
chr4:55993029	A/T	1	0
chr4:55993306	A/A	3	0
chr4:55993306	G/A	27	21
chr4:55993306	G/G	70	34
chr4:55993308	T/C	1	0
chr4:55993308	T/T	99	55
chr4:55993337	AG/AG	99	55
chr4:55993337	AG/CT	1	0
chr4:55993340	C/C	99	55
chr4:55993340	C/T	1	0
chr4:55993342	T/C	1	0
chr4:55993342	T/T	99	55
chr4:55993377	T/C	1	0
chr4:55993377	T/T	99	55
chr4:55993396	C/C	98	53
chr4:55993396	C/CTTTTA	1	1
chr4:55993396	C/CTTTTTA	1	1
chr4:55993397	T/T	92	53
chr4:55993397	T/TTTTATTTTA	8	2
chr4:55993402	C/C	1	0
chr4:55993402	T/C	15	8
chr4:55993402	T/T	84	47
chr4:55993404	TA/CT	1	0
chr4:55993404	TA/TA	99	55
chr4:55993406	T/C	1	0
chr4:55993406	T/T	99	55
chr4:55993410	T/C	0	1
chr4:55993410	T/T	100	54
chr4:55993413	A/A	99	55
chr4:55993413	A/G	1	0
chr4:55993468	C/C	9	5
chr4:55993468	T/C	30	21
chr4:55993468	T/T	61	29
chr4:55993817	A/A	99	54
chr4:55993817	A/T	1	1
chr4:88894942	C/A	0	1
chr4:88894942	C/C	100	54
chr4:88895087	T/C	0	3
chr4:88895087	T/T	100	52
chr4:88895115	A/A	40	28
chr4:88895115	A/G	47	24
chr4:88895115	G/G	13	3
chr4:88895238	A/A	100	54
chr4:88895238	A/G	0	1
chr4:88895413	C/A	0	1
chr4:88895413	C/C	100	54
chr4:88895763	A/A	99	55
chr4:88895763	A/AT	1	0
chr4:88895768	T/T	99	52
chr4:88895768	T/TTA	1	3
chr4:88895823	GA/G	2	0
chr4:88895823	GA/GA	98	55
chr4:88896248	G/G	88	47
chr4:88896248	G/T	12	7
chr4:88896248	T/T	0	1
chr4:88896421	C/C	18	17
chr4:88896421	T/C	49	26
chr4:88896421	T/T	33	12
chr4:88896707	T/T	49	29
chr4:88896707	T/TG	43	24
chr4:88896707	TG/TG	8	2
chr4:88896709	T/G	30	8
chr4:88896709	T/T	70	47
chr4:88896786	G/A	1	0
chr4:88896786	G/G	99	55
chr4:88896797	G/G	6	1
chr4:88896797	T/G	48	19
chr4:88896797	T/T	46	35
chr4:88898830	AC/A	4	1
chr4:88898830	AC/AC	95	51
chr4:88898830	ACC/AC	1	3
chr4:88898941	C/C	20	8
chr4:88898941	C/T	52	23
chr4:88898941	T/T	28	24
chr4:88899044	G/G	1	0
chr4:88899044	GT/G	0	1
chr4:88899044	GT/GT	99	54
chr4:88901073	CA/C	1	0
chr4:88901073	CA/CA	99	55
chr4:88901096	G/A	0	1
chr4:88901096	G/G	100	54
chr4:88901135	GT/G	1	1
chr4:88901135	GT/GT	99	54
chr4:88901160	CT/C	0	1
chr4:88901160	CT/CT	100	54
chr4:88901492	TA/T	8	8
chr4:88901492	TA/TA	92	47
chr4:88902692	C/C	11	6
chr4:88902692	T/C	42	22
chr4:88902692	T/T	47	27
chr4:88902851	T/C	4	2
chr4:88902851	T/T	96	53
chr4:88903825	A/A	99	55
chr4:88903825	A/G	1	0
chr4:88903853	C/C	47	27
chr4:88903853	C/T	43	22
chr4:88903853	T/T	10	6
chr4:88904063	C/A	1	0
chr4:88904063	C/C	99	55
chr5:13200759	A/A	99	55
chr5:13200759	A/G	1	0
chr5:13200766	C/C	93	50
chr5:13200766	C/T	7	3
chr5:13200766	T/T	0	2
chr5:13200770	T/C	0	1
chr5:13200770	T/T	100	54
chr5:132009710	C/C	80	38
chr5:132009710	C/T	20	16
chr5:132009710	T/T	0	1
chr5:13200978	C/C	0	2
chr5:13200978	T/C	11	4
chr5:13200978	T/T	89	49
chr5:132009811	C/C	99	55
chr5:132009811	C/T	1	0
chr5:13200998	C/C	9	3
chr5:13200998	T/C	35	16
chr5:13200998	T/T	56	36
chr5:132010101	G/A	1	0
chr5:132010101	G/G	99	55
chr5:132010216	G/A	1	0
chr5:132010216	G/G	99	55
chr5:13201032	A/A	1	1
chr5:13201032	AC/AC	99	54
chr5:13201033	C/C	37	19
chr5:13201033	C/T	48	26
chr5:13201033	T/T	15	10
chr5:132015498	G/A	0	1
chr5:132015498	G/G	100	54
chr5:132015555	C/C	98	53
chr5:132015555	C/T	2	1
chr5:132015555	T/T	0	1
chr5:132018169	A/A	0	1
chr5:132018169	C/A	20	16
chr5:132018169	C/C	80	38
chr5:140011468	C/C	73	41
chr5:140011468	C/G	26	13
chr5:140011468	G/G	1	1
chr5:140012379	G/C	1	0
chr5:140012379	G/G	99	55
chr5:140012525	A/A	99	55
chr5:140012525	A/G	1	0
chr5:35855032	G/A	0	1
chr5:35855032	G/G	100	54
chr5:35855264	C/C	47	28
chr5:35855264	G/C	45	21
chr5:35855264	G/G	8	6
chr5:35855410	C/C	1	2
chr5:35855410	T/C	24	16
chr5:35855410	T/T	75	37
chr5:35855557	A/A	99	55
chr5:35855557	A/C	1	0
chr5:35855761	T/G	7	1
chr5:35855761	T/T	93	54
chr5:35855996	G/G	74	36
chr5:35855996	G/T	24	17
chr5:35855996	T/T	2	2
chr5:35856110	ATTTTTTA/ATTTTTAA	0	1
chr5:35856110	ATTTTTTA/ATTTTTTA	100	54
chr5:35856116	T/A	0	1
chr5:35856116	TA/AA	1	0
chr5:35856116	TA/T	2	2
chr5:35856116	TA/TA	97	52
chr5:35856341	T/C	1	0
chr5:35856341	T/T	99	55
chr5:35856491	G/G	99	54
chr5:35856491	G/GA	1	1
chr5:35856526	G/A	2	0
chr5:35856526	G/G	98	55
chr5:35856542	CA/C	7	2
chr5:35856542	CA/CA	93	53
chr5:35856575	C/C	6	3
chr5:35856575	T/C	36	20
chr5:35856575	T/T	58	32
chr5:35856630	A/A	47	28
chr5:35856630	G/A	45	21
chr5:35856630	G/G	8	6
chr5:35856709	A/A	80	47
chr5:35856709	A/T	20	8
chr5:35856800	G/A	1	0
chr5:35856800	G/G	99	55
chr5:35857110	GTTTTTTC/GTTTTTC	1	0
chr5:35857110	GTTTTTTC/GTTTTTTC	99	55
chr5:35857177	C/C	47	28
chr5:35857177	G/C	45	21
chr5:35857177	G/G	8	6
chr5:35857207	C/C	62	34
chr5:35857207	C/T	34	19
chr5:35857207	T/T	4	2
chr5:35857235	C/C	8	6
chr5:35857235	C/G	45	21
chr5:35857235	G/G	47	28
chr5:35857262	A/A	8	6
chr5:35857262	A/G	45	21
chr5:35857262	G/G	47	28
chr5:35861023	C/C	99	55
chr5:35861023	C/T	1	0
chr5:35861068	C/C	47	26
chr5:35861068	T/C	45	23
chr5:35861068	T/T	8	6
chr5:35867552	C/A	0	1
chr5:35867552	C/C	100	54
chr5:35871190	A/A	47	28
chr5:35871190	G/A	45	22
chr5:35871190	G/G	8	5
chr5:35871273	C/C	74	36
chr5:35871273	C/T	24	17
chr5:35871273	T/T	2	2
chr5:35873568	A/A	99	55
chr5:35873568	A/C	1	0
chr5:35873601	C/A	0	1
chr5:35873601	C/C	100	54
chr5:35873605	G/A	0	1
chr5:35873605	G/G	100	54
chr5:35874575	C/C	46	29
chr5:35874575	C/T	46	24
chr5:35874575	T/T	8	2
chr5:35875593	A/A	18	15
chr5:35875593	A/T	54	24
chr5:35875593	T/T	28	16
chr5:35876078	T/C	1	0
chr5:35876078	T/T	99	55
chr5:35876251	A/A	99	55
chr5:35876251	A/C	1	0
chr5:35876274	A/A	58	31
chr5:35876274	A/G	36	21
chr5:35876274	G/G	6	3
chr5:35876449	C/C	100	54
chr5:35876449	C/T	0	1
chr5:35876524	C/C	99	55
chr5:35876524	C/G	1	0
chr6:29908006	A/A	2	1
chr6:29908006	G/A	14	4
chr6:29908006	G/G	84	50
chr6:29908026	C/C	1	1
chr6:29908026	T/C	8	7
chr6:29908026	T/T	91	47
chr6:29908044	A/A	28	15
chr6:29908044	A/G	35	18
chr6:29908044	G/G	37	22
chr6:29908076	G/G	12	8
chr6:29908076	T/G	37	15
chr6:29908076	T/T	51	32
chr6:29908088	A/A	100	54
chr6:29908088	A/G	0	1
chr6:29908090	G/A	2	4
chr6:29908090	G/G	98	51
chr6:29908093	A/A	0	2
chr6:29908093	G/A	28	15
chr6:29908093	G/G	72	38
chr6:29908096	CG/GCG	4	6
chr6:29908096	GC/GC	96	49
chr6:29908098	T/G	2	3
chr6:29908098	T/T	98	52
chr6:29908106	G/A	5	4
chr6:29908106	G/G	95	51
chr6:29908107	GG/GG	84	50
chr6:29908107	GG/TT	14	4
chr6:29908107	TT/TT	2	1
chr6:29908110	A/A	3	4
chr6:29908110	G/A	21	6
chr6:29908110	G/G	76	45
chr6:29908111	C/C	85	44
chr6:29908111	C/T	14	9
chr6:29908111	T/T	1	2
chr6:29908155	A/A	3	4
chr6:29908155	G/A	21	6
chr6:29908155	G/G	76	45
chr6:29908156	A/A	2	1
chr6:29908156	G/A	14	4
chr6:29908156	G/G	84	50
chr6:29908158	C/C	65	36
chr6:29908158	C/T	27	12
chr6:29908158	T/T	8	7
chr6:29908178	GA/TT	1	0
chr6:29908178	TC/TC	99	55
chr6:29908179	C/C	65	35
chr6:29908179	C/T	27	13
chr6:29908179	G/T	0	1
chr6:29908179	T/T	8	6
chr6:29908189	C/C	57	37
chr6:29908189	C/T	34	17
chr6:29908189	T/T	9	1
chr6:29908213	C/C	55	32
chr6:29908213	C/G	33	15
chr6:29908213	G/G	12	8
chr6:29908221	A/A	99	54
chr6:29908221	A/G	1	1
chr6:29908222	G/A	2	0
chr6:29908222	G/G	98	55
chr6:29908233	GC/TTAGC	9	7
chr6:29908233	GC/TTGGC	7	4
chr6:29908233	T/A	1	2
chr6:29908233	TT/TT	78	41
chr6:29908233	TT/TTAGC	1	1
chr6:29908233	TTAGC/TTGGC	4	0
chr6:29908234	T/T	67	41
chr6:29908234	T/TAGC	2	0
chr6:29908234	T/TGGC	15	4
chr6:29908234	TAGC/TGGC	2	0
chr6:29908234	TGGC/TGGC	14	10
chr6:29908239	CA/CA	72	40
chr6:29908239	CA/TG	6	4
chr6:29908239	CG/CG	1	1
chr6:29908239	CG/TG	12	3
chr6:29908239	TG/TG	9	7
chr6:29908240	A/A	72	37
chr6:29908240	A/G	13	7
chr6:29908240	G/G	15	11
chr6:29908252	A/A	10	8
chr6:29908252	G/A	31	14
chr6:29908252	G/G	59	33
chr6:29908262	C/C	69	35
chr6:29908262	C/T	22	13
chr6:29908262	T/T	9	7
chr6:29908305	A/A	93	53
chr6:29908305	A/T	7	1
chr6:29908305	T/T	0	1
chr6:29908308	C/C	64	33
chr6:29908308	C/T	27	14
chr6:29908308	T/T	9	8
chr6:29908309	A/A	1	1
chr6:29908309	G/A	5	5
chr6:29908309	G/G	94	49
chr6:29908312	A/A	1	0
chr6:29908312	G/A	1	2
chr6:29908312	G/G	98	53
chr6:29908316	C/C	0	1
chr6:29908316	G/C	4	3
chr6:29908316	G/G	96	51
chr6:29908320	C/C	0	1
chr6:29908320	T/C	6	1
chr6:29908320	T/T	94	53
chr6:29908363	G/C	0	1
chr6:29908363	G/G	100	54
chr6:29908369	GA/G	1	0
chr6:29908369	GA/GA	99	55
chr6:29908373	CC/CC	94	54
chr6:29908373	CC/GG	1	0
chr6:29908373	CG/GG	2	0
chr6:29908373	GG/GG	3	1
chr6:29908374	C/C	69	47
chr6:29908374	C/G	7	1
chr6:29908374	C/T	7	1
chr6:29908374	G/G	6	5
chr6:29908374	G/T	1	0
chr6:29908374	T/T	10	1
chr6:29908389	AA/AA	99	55
chr6:29908389	AAGA/AG	1	0
chr6:29908390	A/A	89	53
chr6:29908390	A/G	10	2
chr6:29908390	A/T	1	0
chr6:29908391	A/A	96	54
chr6:29908391	A/G	4	1
chr6:29908392	A/A	99	54
chr6:29908392	A/G	1	1
chr6:29908395	A/A	99	54
chr6:29908395	A/G	1	1
chr6:29908396	A/A	1	0
chr6:29908396	A/AGA	1	0
chr6:29908396	AG/A	1	1
chr6:29908396	AG/AG	97	54
chr6:29908397	A/A	1	0
chr6:29908397	A/T	1	1
chr6:29908397	AA/G	0	1
chr6:29908397	G/A	1	0
chr6:29908397	G/G	96	52
chr6:29908397	GA/G	1	1
chr6:29908398	A/A	100	54
chr6:29908398	A/T	0	1
chr6:29908399	A/A	99	54
chr6:29908399	A/T	1	1
chr6:29908404	T/T	2	1
chr6:29908404	T/TT	1	0
chr6:29908404	TA/T	2	1
chr6:29908404	TA/TA	95	53
chr6:29908406	AG/A	1	1
chr6:29908406	AG/AG	99	54
chr6:29908408	G/G	99	54
chr6:29908408	G/T	1	1
chr6:29908415	A/A	3	4
chr6:29908415	G/A	4	1
chr6:29908415	G/G	93	50
chr6:29908426	C/C	100	53
chr6:29908426	C/T	0	1
chr6:29908426	T/T	0	1
chr6:29908437	A/A	100	54
chr6:29908437	A/G	0	1
chr6:29908439	C/A	0	1
chr6:29908439	CA/TA	1	1
chr6:29908439	CG/CG	96	50
chr6:29908439	CG/TA	3	2
chr6:29908439	TA/TA	0	1
chr6:29908440	A/A	8	6
chr6:29908440	G/A	6	1
chr6:29908440	G/G	86	48
chr6:29908469	C/C	0	1
chr6:29908469	T/C	0	1
chr6:29908469	T/T	100	53
chr6:29908484	A/A	7	7
chr6:29908484	G/A	10	4
chr6:29908484	G/G	83	44
chr6:29908487	C/A	0	1
chr6:29908487	C/C	100	54
chr6:29908488	AGG/AGGA	0	1
chr6:29908488	AGGG/AGGG	100	54
chr6:29908491	A/A	7	6
chr6:29908491	G/A	10	4
chr6:29908491	G/G	83	45
chr6:29908511	A/A	82	53
chr6:29908511	A/C	8	1
chr6:29908511	C/C	10	1
chr6:29908521	A/A	96	53
chr6:29908521	A/G	2	2
chr6:29908521	G/G	2	0
chr6:29908544	C/C	76	42
chr6:29908544	C/T	2	2
chr6:29908544	T/T	22	11
chr6:29908589	CA/CA	21	13
chr6:29908589	TG/TG	79	42
chr6:29908632	C/C	77	42
chr6:29908632	C/T	3	2
chr6:29908632	G/G	0	1
chr6:29908632	T/T	20	10
chr6:29908649	G/G	1	1
chr6:29908649	T/G	1	1
chr6:29908649	T/T	98	53
chr6:29908667	A/A	56	36
chr6:29908667	A/G	10	8
chr6:29908667	G/G	34	11
chr6:29908676	A/A	19	9
chr6:29908676	T/A	10	7
chr6:29908676	T/T	71	39
chr6:29908679	A/A	0	1
chr6:29908679	G/A	1	0
chr6:29908679	G/G	99	54
chr6:29908686	C/C	9	4
chr6:29908686	T/C	8	3
chr6:29908686	T/G	1	0
chr6:29908686	T/T	82	48
chr6:29908726	C/C	98	54
chr6:29908726	C/G	1	1
chr6:29908726	G/G	1	0
chr6:29908731	T/C	0	1
chr6:29908731	T/T	100	54
chr6:29908742	A/A	97	55
chr6:29908742	A/C	2	0
chr6:29908742	C/C	1	0
chr6:29908753	C/C	0	1
chr6:29908753	G/C	2	3
chr6:29908753	G/G	98	51
chr6:29908789	C/C	3	1
chr6:29908789	T/C	6	3
chr6:29908789	T/T	91	51
chr6:29908790	A/A	100	54
chr6:29908790	A/T	0	1
chr6:29908802	A/A	100	54
chr6:29908802	A/C	0	1
chr6:29908804	A/A	25	14
chr6:29908804	G/A	20	13
chr6:29908804	G/G	55	28
chr6:29908837	C/C	100	54
chr6:29908837	C/T	0	1
chr6:29908838	C/C	32	20
chr6:29908838	G/C	21	13
chr6:29908838	G/G	47	22
chr6:29908869	C/A	1	0
chr6:29908869	C/C	99	55
chr6:29908891	C/C	95	54
chr6:29908891	C/T	3	1
chr6:29908891	T/T	2	0
chr6:29908892	A/A	1	2
chr6:29908892	G/A	2	4
chr6:29908892	G/G	97	49
chr6:29908895	A/A	2	0
chr6:29908895	G/A	3	1
chr6:29908895	G/G	95	54
chr6:29908901	A/A	95	54
chr6:29908901	A/C	3	1
chr6:29908901	C/C	2	0
chr6:29908928	A/A	34	18
chr6:29908928	G/A	11	9
chr6:29908928	G/G	55	28
chr6:29908933	A/A	87	44
chr6:29908933	A/T	9	8
chr6:29908933	T/T	4	3
chr6:29908935	T/T	6	4
chr6:29908935	TCC/T	6	3
chr6:29908935	TCC/TCC	87	44
chr6:29908935	TCT/T	1	4
chr6:29908945	A/A	100	54
chr6:29908945	A/G	0	1
chr6:29908954	A/A	46	27
chr6:29908954	G/A	15	11
chr6:29908954	G/G	39	17
chr6:29908966	AA/AA	0	1
chr6:29908966	AG/AA	4	2
chr6:29908966	AG/AG	96	52
chr6:29908967	A/A	34	17
chr6:29908967	G/A	7	7
chr6:29908967	G/G	59	31
chr6:29908976	C/C	97	50
chr6:29908976	C/T	3	3
chr6:29908976	T/T	0	2
chr6:29909014	C/C	0	1
chr6:29909014	T/C	16	9
chr6:29909014	T/G	0	1
chr6:29909014	T/T	84	44
chr6:29909021	C/C	71	39
chr6:29909021	C/G	25	16
chr6:29909021	G/G	4	0
chr6:29909031	G/G	96	51
chr6:29909031	G/T	4	4
chr6:29909032	GA/GA	99	55
chr6:29909032	GG/GG	1	0
chr6:29909033	A/A	26	11
chr6:29909033	A/G	36	20
chr6:29909033	G/G	38	24
chr6:29909036	T/A	5	5
chr6:29909036	T/T	95	50
chr6:29909039	G/A	4	3
chr6:29909039	G/G	96	52
chr6:29909044	C/C	6	5
chr6:29909044	G/C	32	20
chr6:29909044	G/G	62	30
chr6:29909064	G/A	0	1
chr6:29909064	G/G	100	54
chr6:29909066	A/A	93	51
chr6:29909066	A/G	7	4
chr6:29909070	C/C	16	9
chr6:29909070	T/C	31	19
chr6:29909070	T/T	53	27
chr6:29909071	A/A	9	0
chr6:29909071	G/A	34	18
chr6:29909071	G/G	57	37
chr6:29909075	G/A	0	1
chr6:29909075	G/G	100	54
chr6:29909079	GG/CA	3	2
chr6:29909079	GG/GG	97	53
chr6:29909153	G/G	44	22
chr6:29909153	G/T	22	13
chr6:29909153	T/T	34	20
chr6:29909156	ATTGT/ATTG	1	0
chr6:29909156	ATTGT/ATTGT	99	55
chr6:29909168	AT/A	0	1
chr6:29909168	AT/AT	100	54
chr6:29909181	A/A	12	11
chr6:29909181	A/C	19	15
chr6:29909181	C/C	69	29
chr6:29909197	C/C	74	33
chr6:29909197	G/C	19	13
chr6:29909197	G/G	7	9
chr6:29909205	C/C	57	38
chr6:29909205	C/T	28	16
chr6:29909205	T/T	15	1
chr6:29909217	G/G	16	1
chr6:29909217	T/G	27	16
chr6:29909217	T/T	57	38
chr6:29909218	CT/C	0	1
chr6:29909218	CT/CT	100	54
chr6:29909219	C/C	12	1
chr6:29909219	T/C	31	17
chr6:29909219	T/T	57	37
chr6:29909238	C/C	1	0
chr6:29909238	T/C	5	4
chr6:29909238	T/T	94	51
chr6:29909249	A/A	80	41
chr6:29909249	A/C	19	14
chr6:29909249	C/C	1	0
chr6:29909251	T/T	72	39
chr6:29909251	T/TA	10	8
chr6:29909251	TA/TA	18	8
chr6:29909252	A/A	76	40
chr6:29909252	A/AAT	23	14
chr6:29909252	A/G	0	1
chr6:29909252	AT/AA	1	0
chr6:29909253	T/A	4	3
chr6:29909253	T/T	96	52
chr6:29909278	A/A	1	0
chr6:29909278	AA/A	1	0
chr6:29909278	AT/A	11	11
chr6:29909278	AT/AT	87	44
chr6:29909279	A/A	3	1
chr6:29909279	T/A	11	8
chr6:29909279	T/T	86	46
chr6:29909288	G/G	100	54
chr6:29909288	G/T	0	1
chr6:29909306	C/C	82	52
chr6:29909306	C/T	18	3
chr6:29909353	C/C	97	51
chr6:29909353	C/G	2	4
chr6:29909353	G/G	1	0
chr6:29909360	A/A	1	2
chr6:29909360	G/A	13	8
chr6:29909360	G/G	86	45
chr6:29909372	C/C	31	19
chr6:29909372	C/G	40	20
chr6:29909372	G/G	29	16
chr6:29909376	A/A	37	22
chr6:29909376	C/A	40	20
chr6:29909376	C/C	23	13
chr6:29909391	A/A	1	2
chr6:29909391	C/A	12	6
chr6:29909391	C/C	87	47
chr6:29909409	C/C	88	47
chr6:29909409	C/T	11	6
chr6:29909409	T/T	1	2
chr6:29909426	C/C	1	2
chr6:29909426	T/C	11	6
chr6:29909426	T/T	88	47
chr6:29909440	A/A	82	48
chr6:29909440	A/G	12	6
chr6:29909440	G/G	6	1
chr6:29909447	C/C	29	16
chr6:29909447	G/C	23	12
chr6:29909447	G/G	48	27
chr6:29909454	C/C	6	1
chr6:29909454	T/C	11	6
chr6:29909454	T/T	83	48
chr6:29909471	CC/CC	1	0
chr6:29909471	CG/CG	99	55
chr6:29909472	C/C	36	22
chr6:29909472	G/C	33	15
chr6:29909472	G/G	31	18
chr6:29909498	A/A	100	54
chr6:29909498	AT/AT	0	1
chr6:29909499	A/A	48	27
chr6:29909499	A/T	19	8
chr6:29909499	T/T	33	20
chr6:29909510	C/C	57	28
chr6:29909510	C/T	7	5
chr6:29909510	T/T	36	22
chr6:29909519	A/A	2	1
chr6:29909519	A/AA	10	5
chr6:29909519	AG/AG	88	49
chr6:29909520	A/A	20	13
chr6:29909520	G/A	5	1
chr6:29909520	G/G	75	41
chr6:29909523	AG/AG	62	35
chr6:29909523	AG/CT	5	1
chr6:29909523	AT/CT	1	1
chr6:29909523	CT/CT	32	17
chr6:29909523	CT/GG	0	1
chr6:29909533	G/C	1	1
chr6:29909533	G/G	99	54
chr6:29909542	A/A	89	47
chr6:29909542	A/G	10	6
chr6:29909542	G/G	1	2
chr6:29909558	A/AA	2	0
chr6:29909558	AG/AG	98	55
chr6:29909559	A/A	24	16
chr6:29909559	G/A	12	8
chr6:29909559	G/G	64	31
chr6:29909562	A/A	1	2
chr6:29909562	C/A	11	6
chr6:29909562	C/C	88	47
chr6:29909593	G/G	37	22
chr6:29909593	T/G	20	9
chr6:29909593	T/T	43	24
chr6:29909597	G/G	0	1
chr6:29909597	T/G	9	5
chr6:29909597	T/T	91	49
chr6:29909616	C/C	35	21
chr6:29909616	T/C	27	11
chr6:29909616	T/T	38	23
chr6:29909633	A/A	96	53
chr6:29909633	A/AT	0	2
chr6:29909633	AT/A	3	0
chr6:29909633	AT/AT	1	0
chr6:29909675	G/G	94	51
chr6:29909675	G/T	3	3
chr6:29909675	T/T	3	1
chr6:29909683	T/C	2	0
chr6:29909683	T/T	98	55
chr6:29909686	C/C	98	55
chr6:29909686	C/T	2	0
chr6:29909689	C/A	2	0
chr6:29909689	C/C	98	55
chr6:29909694	G/G	98	55
chr6:29909694	G/T	2	0
chr6:29909714	C/C	2	0
chr6:29909714	T/C	3	0
chr6:29909714	T/T	95	55
chr6:29909725	T/G	1	0
chr6:29909725	T/T	99	55
chr6:29909745	A/A	55	31
chr6:29909745	A/G	22	9
chr6:29909745	G/G	23	15
chr6:29909746	C/C	99	55
chr6:29909746	C/T	1	0
chr6:29909751	C/C	12	8
chr6:29909751	T/C	16	4
chr6:29909751	T/T	72	43
chr6:29909756	C/C	12	7
chr6:29909756	C/T	3	2
chr6:29909756	G/C	9	7
chr6:29909756	G/G	55	31
chr6:29909756	G/T	13	2
chr6:29909756	T/T	8	6
chr6:29909766	CAAAAAC/CAAA	2	0
chr6:29909766	CAAAAAC/CAAAAAC	98	55
chr6:29909768	AAAACAACAAC/AAAACAACAAC	2	0
chr6:29909768	AAAACAACAACAAC/AAAACAACAACAAC	98	55
chr6:29909769	A/A	2	0
chr6:29909769	AAAC/A	19	12
chr6:29909769	AAACAACAAC/AAACAACAAC	19	8
chr6:29909769	AAACAACAACAAC/AAACAACAAC	4	1
chr6:29909769	AAACAACAACAAC/AAACAACAACAAC	56	34
chr6:29909772	C/A	1	0
chr6:29909772	C/C	99	55
chr6:29909797	C/C	57	37
chr6:29909797	C/T	21	13
chr6:29909797	T/T	22	5
chr6:29909807	G/G	61	29
chr6:29909807	T/G	17	10
chr6:29909807	T/T	22	16
chr6:29909811	G/G	89	48
chr6:29909811	G/T	7	4
chr6:29909811	T/T	4	3
chr6:29909814	T/C	1	0
chr6:29909814	T/T	99	55
chr6:29909823	G/G	99	55
chr6:29909823	G/T	1	0
chr6:29909830	A/A	99	55
chr6:29909830	A/G	1	0
chr6:29909835	A/A	99	55
chr6:29909835	A/G	1	0
chr6:29909840	A/A	4	4
chr6:29909840	G/A	22	6
chr6:29909840	G/G	74	45
chr6:29909844	T/G	1	0
chr6:29909844	T/T	99	55
chr6:29909888	T/A	1	0
chr6:29909888	T/T	99	55
chr6:29909910	A/A	99	55
chr6:29909910	A/G	1	0
chr6:29909916	A/A	26	16
chr6:29909916	A/T	37	17
chr6:29909916	T/T	37	22
chr6:29909918	C/C	37	22
chr6:29909918	T/C	37	16
chr6:29909918	T/T	26	17
chr6:29909923	T/TA	0	1
chr6:29909923	TG/TA	0	1
chr6:29909923	TG/TG	100	53
chr6:29909924	A/A	18	8
chr6:29909924	G/A	27	18
chr6:29909924	G/G	55	29
chr6:29909954	G/G	99	54
chr6:29909954	G/GC	1	1
chr6:29909957	C/C	0	1
chr6:29909957	G/C	11	6
chr6:29909957	G/G	89	48
chr6:29909970	A/A	0	1
chr6:29909970	T/A	8	2
chr6:29909970	T/T	92	52
chr6:29909988	C/C	20	9
chr6:29909988	C/T	39	21
chr6:29909988	T/T	41	25
chr6:29909999	C/C	76	45
chr6:29909999	C/T	22	8
chr6:29909999	T/T	2	2
chr6:29910022	C/A	3	4
chr6:29910022	C/C	97	51
chr6:29910027	C/C	19	10
chr6:29910027	C/G	44	23
chr6:29910027	G/G	37	22
chr6:29910032	AAG/AGA	1	0
chr6:29910032	AGG/AGG	99	55
chr6:29910033	A/A	1	0
chr6:29910033	G/A	16	2
chr6:29910033	G/G	83	53
chr6:29910034	A/A	14	11
chr6:29910034	G/A	41	19
chr6:29910034	G/G	45	25
chr6:29910056	T/T	98	52
chr6:29910056	T/TA	0	1
chr6:29910056	TA/TA	0	1
chr6:29910056	TA/TC	2	1
chr6:29910057	C/A	11	7
chr6:29910057	C/C	89	48
chr6:29910083	A/A	2	2
chr6:29910083	A/G	23	17
chr6:29910083	G/G	75	36
chr6:29910105	A/A	2	0
chr6:29910105	G/A	14	5
chr6:29910105	G/G	84	50
chr6:29910122	C/A	5	4
chr6:29910122	C/C	95	51
chr6:29910167	C/C	91	47
chr6:29910167	C/G	8	8
chr6:29910167	G/G	1	0
chr6:29910176	C/C	22	10
chr6:29910176	C/T	41	23
chr6:29910176	T/T	37	22
chr6:29910189	A/A	22	10
chr6:29910189	A/T	41	23
chr6:29910189	T/T	37	22
chr6:29910207	G/A	0	1
chr6:29910207	G/G	100	54
chr6:29911893	C/C	52	30
chr6:29911893	C/T	32	17
chr6:29911893	T/T	16	8
chr6:29911925	C/C	91	47
chr6:29911925	C/T	8	8
chr6:29911925	T/T	1	0
chr6:29911951	C/C	76	45
chr6:29911951	C/T	22	8
chr6:29911951	T/T	2	2
chr6:29911957	A/A	2	2
chr6:29911957	G/A	22	8
chr6:29911957	G/G	76	45
chr6:29912041	C/C	76	45
chr6:29912041	C/T	22	8
chr6:29912041	T/T	2	2
chr6:29912042	A/A	6	6
chr6:29912042	G/A	26	14
chr6:29912042	G/G	68	35
chr6:29912057	A/A	0	1
chr6:29912057	G/A	12	7
chr6:29912057	G/G	88	47
chr6:29912086	A/A	2	2
chr6:29912086	G/A	22	8
chr6:29912086	G/G	76	45
chr6:29912098	A/A	2	2
chr6:29912098	G/A	22	8
chr6:29912098	G/G	76	45
chr6:29912147	C/C	86	45
chr6:29912147	C/T	9	3
chr6:29912147	T/T	5	7
chr6:29912149	G/C	0	1
chr6:29912149	G/G	100	54
chr6:29912188	C/C	13	8
chr6:29912188	T/C	6	3
chr6:29912188	T/T	81	44
chr6:29912204	C/C	66	33
chr6:29912204	C/T	21	14
chr6:29912204	T/T	13	8
chr6:29912208	G/C	4	1
chr6:29912208	G/G	96	54
chr6:29912260	T/C	1	0
chr6:29912260	T/T	99	55
chr6:29912280	C/C	26	13
chr6:29912280	CA/CA	6	6
chr6:29912280	CA/CG	5	2
chr6:29912280	T/C	10	7
chr6:29912280	T/T	40	25
chr6:29912280	TG/CA	13	2
chr6:29912297	A/A	76	46
chr6:29912297	A/G	19	5
chr6:29912297	G/G	5	4
chr6:29912298	TC/T	1	0
chr6:29912298	TC/TC	99	55
chr6:29912301	A/A	0	1
chr6:29912301	C/A	4	1
chr6:29912301	C/C	96	53
chr6:29912315	A/A	88	45
chr6:29912315	A/C	12	10
chr6:29912325	CA/TA	1	0
chr6:29912325	TG/TG	99	55
chr6:29912326	G/A	3	4
chr6:29912326	G/G	97	51
chr6:29912333	C/C	50	24
chr6:29912333	C/T	28	20
chr6:29912333	T/T	22	11
chr6:29912342	G/A	2	0
chr6:29912342	G/G	98	55
chr6:29912345	A/A	94	51
chr6:29912345	A/T	5	4
chr6:29912345	T/T	1	0
chr6:29912348	A/A	71	41
chr6:29912348	A/G	22	11
chr6:29912348	G/G	7	3
chr6:29912368	C/C	29	16
chr6:29912368	C/T	34	17
chr6:29912368	T/T	37	22
chr6:29912373	G/G	1	0
chr6:29912373	T/G	3	5
chr6:29912373	T/T	96	50
chr6:29912386	C/C	4	3
chr6:29912386	G/C	20	6
chr6:29912386	G/G	76	46
chr6:29912398	A/A	50	25
chr6:29912398	A/G	24	16
chr6:29912398	G/G	18	9
chr6:29912398	G/T	7	5
chr6:29912398	T/T	1	0
chr6:29912405	A/A	6	0
chr6:29912405	G/A	10	4
chr6:29912405	G/G	84	51
chr6:29912410	A/A	1	0
chr6:29912410	G/A	17	2
chr6:29912410	G/G	82	53
chr6:29912413	T/T	26	14
chr6:29912413	TG/T	4	1
chr6:29912413	TG/TG	70	40
chr6:29912830	C/C	71	31
chr6:29912830	T/C	22	18
chr6:29912830	T/T	7	6
chr6:29912852	C/C	37	21
chr6:29912852	T/C	35	17
chr6:29912852	T/T	28	17
chr6:29912856	A/A	28	17
chr6:29912856	A/T	35	17
chr6:29912856	T/T	37	21
chr6:29912918	G/A	0	1
chr6:29912918	G/G	100	54
chr6:29912923	C/A	0	1
chr6:29912923	C/C	100	54
chr6:29912925	A/A	77	40
chr6:29912925	A/G	16	13
chr6:29912925	G/G	7	2
chr6:29912935	C/C	5	3
chr6:29912935	C/T	20	15
chr6:29912935	T/T	75	37
chr6:29912938	A/A	4	3
chr6:29912938	C/A	20	7
chr6:29912938	C/C	76	45
chr6:29912944	C/C	75	36
chr6:29912944	T/C	20	16
chr6:29912944	T/T	5	3
chr6:29912961	G/G	100	54
chr6:29912961	G/T	0	1
chr6:29912968	C/C	84	50
chr6:29912968	C/G	13	4
chr6:29912968	G/G	3	1
chr6:29913001	C/C	7	1
chr6:29913001	T/C	16	14
chr6:29913001	T/T	77	40
chr6:29913007	C/C	99	55
chr6:29913007	C/T	1	0
chr6:29913037	A/A	7	2
chr6:29913037	G/A	16	13
[truncated: 7,231 more rows]
